# Supplementary material for: New Insights into Adsorption Properties of the Tubular Au26 from AIMD Simulations and Electronic Interactions
Source: Molecules. 2023 Mar 24;28(7):2916. doi: 10.3390/molecules28072916 (PMC10096096; doi:10.3390/molecules28072916)
Supplement: Supplementary file 1 [file molecules-28-02916-s001.zip]

Archive with 1 entries (1 files):
- molecules-2287587-supplementary.pdf
